# Supplementary material for: Prediction of the Compressive Strength of Tailings-Based Cement Material Using Machine Learning Models with Experimental Validation
Source: Materials (Basel). 2026 Jun 12;19(12):2557. doi: 10.3390/ma19122557 (PMC13303162; doi:10.3390/ma19122557)
Supplement: Supplementary file 1 [file materials-19-02557-s001.zip]

Archive with 1 entries (1 files):
- materials-4307203-supplementary.xlsx
