# Supplementary material for: Prediction of the Compressive Strength of Tailings-Based Cement Material Using Machine Learning Models with Experimental Validation
Source: Materials (Basel). 2026 Jun 12;19(12):2557. doi: 10.3390/ma19122557 (PMC13303162; doi:10.3390/ma19122557)
Supplement: Supplementary file 1 [file materials-19-02557-s001.zip › materials-4307203-supplementary.xlsx]

## Sheet: Sheet1
SiO2	Al2O3	CaO	Fe2O3	Specific surface area	NaOH	Na2SiO3	Na2SO4	Gypsum	Tailings_Dosage	Compressive_Strength
59.68	13.81	2.55	4.37	497	0	0	0	0	30	26.2
59.68	13.81	2.55	4.37	526	0	0	0	0	30	26.9
59.68	13.81	2.55	4.37	620	0	0	0	0	30	27.5
59.68	13.81	2.55	4.37	715	0	0	0	0	30	29.32
59.68	13.81	2.55	4.37	755	0	0	0	0	30	28.1
59.68	13.81	2.55	4.37	643	0.3	0	0	0	30	29.5
59.68	13.81	2.55	4.37	819	0	0	0.3	0	30	31.85
74.89	4.39	4.28	9.78	272	0	0	0	0	30	33.26
74.89	4.39	4.28	9.78	440	0	0	0	0	30	34.64
74.89	4.39	4.28	9.78	540	0	0	0	0	30	34.12
74.89	4.39	4.28	9.78	570	0	0	0	0	30	35.39
74.89	4.39	4.28	9.78	590	0	0	0	0	30	36.17
74.89	4.39	4.28	9.78	550	0	0	0	0	30	35.88
74.89	4.39	4.28	9.78	550	0	0	0.6	0	30	36.6
68.44	7.89	2.53	9.12	470	0	0	0	0	30	27.5
68.44	7.89	2.53	9.12	800	0	0	0	0	30	27.9
68.44	7.89	2.53	9.12	1550	0	0	0	0	30	32.96
68.44	7.89	2.53	9.12	1300	0	0	0	0	30	28.9
68.44	7.89	2.53	9.12	1330	0	0	0	0	30	30
68.44	7.89	2.53	9.12	1450	0	0	0	0	30	31.2
68.44	7.89	2.53	9.12	1550	0	0	0.5	0	30	32.5
68.44	7.89	2.53	9.12	1550	0	0	1	0	30	34.57
68.44	7.89	2.53	9.12	1550	0	0	1.5	0	30	34
68.44	7.89	2.53	9.12	1550	0	0	0	0.5	30	32.5
68.44	7.89	2.53	9.12	1550	0	0	0	1	30	35.98
68.44	7.89	2.53	9.12	1550	0	0	0	1.5	30	34
68.44	7.89	2.53	9.12	470	0	0	1	0	30	30.5
68.44	7.89	2.53	9.12	800	0	0	1	0	30	29.8
68.44	7.89	2.53	9.12	1550	0	0	1	0	30	29.5
68.44	7.89	2.53	9.12	1300	0	0	1	0	30	34.9
68.44	7.89	2.53	9.12	1330	0	0	1	0	30	27.9
68.44	7.89	2.53	9.12	1450	0	0	1	0	30	27.5
68.44	7.89	2.53	9.12	470	0	0	0	1	30	30.5
68.44	7.89	2.53	9.12	800	0	0	0	1	30	30
68.44	7.89	2.53	9.12	1550	0	0	0	1	30	29.1
68.44	7.89	2.53	9.12	1300	0	0	0	1	30	34.5
68.44	7.89	2.53	9.12	1330	0	0	0	1	30	28
68.44	7.89	2.53	9.12	1450	0	0	0	1	30	27.5
36.1	3.14	29.21	22.14	158.6	0	0	0	0	30	38.9
36.1	3.14	29.21	22.14	163.2	0.25	0	0	0.25	30	39.6
36.1	3.14	29.21	22.14	179.6	0.75	0	0	0.75	30	40.8
36.1	3.14	29.21	22.14	237.5	1.25	0	0	1.25	30	57.5
36.1	3.14	29.21	22.14	184.7	1.75	0	0	1.75	30	50.2
36.1	3.14	29.21	22.14	145.3	2.25	0	0	2.25	30	47.1
66.87	10.41	5.19	1.89	706.31	0	0	0	0	80	11
66.87	10.41	5.19	1.89	706.31	0	0	0	0	70	20.5
66.87	10.41	5.19	1.89	706.31	0	0	0	0	60	26
66.87	10.41	5.19	1.89	706.31	0	0	0	0	50	28.23
66.87	10.41	5.19	1.89	706.31	0	0	0	0	40	30.68
66.87	10.41	5.19	1.89	706.31	6	0	0	0	50	30.2
66.87	10.41	5.19	1.89	706.31	0	6	0	0	50	29.5
66.87	10.41	5.19	1.89	706.31	0	3	0	0	50	27.69
66.87	10.41	5.19	1.89	706.31	0	9	0	0	50	30.34
66.87	10.41	5.19	1.89	706.31	0	12	0	0	50	32.68
66.87	10.41	5.19	1.89	706.31	0	15	0	0	50	35.01
66.87	10.41	5.19	1.89	706.31	0	12	0	2	50	24.9
66.87	10.41	5.19	1.89	706.31	0	12	0	4	50	25.4
66.87	10.41	5.19	1.89	706.31	0	12	0	6	50	27.8
66.87	10.41	5.19	1.89	706.31	0	12	0	8	50	30.7
66.87	10.41	5.19	1.89	706.31	0	12	0	10	50	33
66.87	10.41	5.19	1.89	706.31	0	12	0	12	50	32.5
62.25	4.78	7.76	14.37	45.6	0	0	0	0	30	35.4
62.25	4.78	7.76	14.37	1290	0	0	0	0	30	42.5
62.25	4.78	7.76	14.37	1587	0	0	0	0	30	43.2
62.25	4.78	7.76	14.37	1311	0	0	0	0	30	45.7
62.25	4.78	7.76	14.37	1587	0.5	0	0	0	30	45.7
62.25	4.78	7.76	14.37	1587	0	0.5	0	0	30	46.9
62.25	4.78	7.76	14.37	1587	0	0	0.5	0	30	43.6
64.71	7.59	3.69	12.17	420	0	0	0	0	10	52.7
64.71	7.59	3.69	12.17	420	0	0	0	0	30	38.8
64.71	7.59	3.69	12.17	420	0	0	0	0	50	25
64.71	7.59	3.69	12.17	580	0	0	0	0	10	53.7
64.71	7.59	3.69	12.17	580	0	0	0	0	30	40.4
64.71	7.59	3.69	12.17	580	0	0	0	0	50	25
64.71	7.59	3.69	12.17	640	0	0	0	0	10	54.8
64.71	7.59	3.69	12.17	640	0	0	0	0	30	42
64.71	7.59	3.69	12.17	640	0	0	0	0	50	28.2
64.71	7.59	3.69	12.17	770	0	0	0	0	10	58
64.71	7.59	3.69	12.17	770	0	0	0	0	30	43.1
64.71	7.59	3.69	12.17	770	0	0	0	0	50	31.9
64.71	7.59	3.69	12.17	670	0	0	0	0	10	53.2
64.71	7.59	3.69	12.17	670	0	0	0	0	30	41
64.71	7.59	3.69	12.17	670	0	0	0	0	50	27.7
64.71	7.59	3.69	12.17	710	0	0	0	0	10	54.8
64.71	7.59	3.69	12.17	710	0	0	0	0	30	42
64.71	7.59	3.69	12.17	710	0	0	0	0	50	27.7
64.71	7.59	3.69	12.17	580	0	0.5	0	0	30	43
64.71	7.59	3.69	12.17	580	1	0	0	0	30	38.3
64.71	7.59	3.69	12.17	580	0	0	1.5	0	30	40.2
64.71	7.59	3.69	12.17	580	0	0	0	2	30	42.6
64.71	7.59	3.69	12.17	640	0.5	0	0	0	30	44.5
64.71	7.59	3.69	12.17	640	0	1	0	0	30	39.2
64.71	7.59	3.69	12.17	640	0	0	0	1.5	30	43.3
64.71	7.59	3.69	12.17	640	0	0	2	0	30	39.7
64.71	7.59	3.69	12.17	770	0	0	0.5	0	30	41.8
64.71	7.59	3.69	12.17	770	0	0	0	1	30	42.5
64.71	7.59	3.69	12.17	770	0	1.5	0	0	30	43.6
64.71	7.59	3.69	12.17	770	2	0	0	0	30	40
64.71	7.59	3.69	12.17	670	0	0	0	0.5	30	40.8
64.71	7.59	3.69	12.17	670	0	0	1	0	30	37.6
64.71	7.59	3.69	12.17	670	1.5	0	0	0	30	36.7
64.71	7.59	3.69	12.17	670	0	2	0	0	30	39.1
64.71	7.59	3.69	12.17	580	0	0	0	0.5	30	42.6
64.71	7.59	3.69	12.17	640	0	0	0	0.5	30	44.2
64.71	7.59	3.69	12.17	770	0	0	0	0.5	30	45.3
64.71	7.59	3.69	12.17	670	0	0	0	0.5	30	40.8
64.71	7.59	3.69	12.17	770	0	0	0	0	30	43.1
64.71	7.59	3.69	12.17	770	0	0	0	0.5	30	45.3
64.71	7.59	3.69	12.17	770	0	0	0	1	30	42.5
64.71	7.59	3.69	12.17	770	0	0	0	1.5	30	42
64.71	7.59	3.69	12.17	770	0	0	0	2	30	39.9
67.71	7.59	3.69	12.17	580	0	0	0	0	30	20.03
67.71	7.59	3.69	12.17	580	0	0	0	0	30	19.67
67.71	7.59	3.69	12.17	580	0	0	0	0	30	20.37
67.71	7.59	3.69	12.17	580	0	0	0	0	30	19.47
67.71	7.59	3.69	12.17	580	0	0	0	0	30	20.55
67.71	7.59	3.69	12.17	580	0	0	0	0	30	18.99
67.71	7.59	3.69	12.17	640	0	0	0	0	30	19.8
67.71	7.59	3.69	12.17	640	0	0	0	0	30	20.75
67.71	7.59	3.69	12.17	640	0	0	0	0	30	19.34
67.71	7.59	3.69	12.17	640	0	0	0	0	30	21.65
67.71	7.59	3.69	12.17	640	0	0	0	0	30	20.83
67.71	7.59	3.69	12.17	640	0	0	0	0	30	20.4
67.71	7.59	3.69	12.17	770	0	0	0	0	30	26.64
67.71	7.59	3.69	12.17	770	0	0	0	0	30	27.38
67.71	7.59	3.69	12.17	770	0	0	0	0	30	27.26
67.71	7.59	3.69	12.17	770	0	0	0	0	30	24.08
67.71	7.59	3.69	12.17	770	0	0	0	0	30	25.44
67.71	7.59	3.69	12.17	770	0	0	0	0	30	24.31
67.71	7.59	3.69	12.17	670	0	0	0	0	30	21.68
67.71	7.59	3.69	12.17	670	0	0	0	0	30	19.71
67.71	7.59	3.69	12.17	670	0	0	0	0	30	20.63
67.71	7.59	3.69	12.17	670	0	0	0	0	30	20.41
67.71	7.59	3.69	12.17	670	0	0	0	0	30	22.01
67.71	7.59	3.69	12.17	770	1	0	0	0	30	33.21
67.71	7.59	3.69	12.17	770	1	0	0	0	30	33.1
67.71	7.59	3.69	12.17	770	1	0	0	0	30	33.45
67.71	7.59	3.69	12.17	770	1	0	0	0	30	33.87
67.71	7.59	3.69	12.17	770	1	0	0	0	30	31.42
67.71	7.59	3.69	12.17	770	1	0	0	0	30	32.52
67.71	7.59	3.69	12.17	770	2	0	0	0	30	34.58
67.71	7.59	3.69	12.17	770	2	0	0	0	30	35.97
67.71	7.59	3.69	12.17	770	2	0	0	0	30	34.01
67.71	7.59	3.69	12.17	770	2	0	0	0	30	35.99
67.71	7.59	3.69	12.17	770	2	0	0	0	30	36.05
67.71	7.59	3.69	12.17	770	2	0	0	0	30	35.18
67.71	7.59	3.69	12.17	770	3	0	0	0	30	34.54
67.71	7.59	3.69	12.17	770	3	0	0	0	30	29.64
67.71	7.59	3.69	12.17	770	3	0	0	0	30	30.58
67.71	7.59	3.69	12.17	770	3	0	0	0	30	31.51
67.71	7.59	3.69	12.17	770	3	0	0	0	30	29.34
67.71	7.59	3.69	12.17	770	3	0	0	0	30	32.33
67.71	7.59	3.69	12.17	770	4	0	0	0	30	31.12
67.71	7.59	3.69	12.17	770	4	0	0	0	30	30.51
67.71	7.59	3.69	12.17	770	4	0	0	0	30	31.14
67.71	7.59	3.69	12.17	770	4	0	0	0	30	31.16
67.71	7.59	3.69	12.17	770	4	0	0	0	30	31.12
67.71	7.59	3.69	12.17	770	4	0	0	0	30	30.17
67.71	7.59	3.69	12.17	770	2	0	0	1	30	36.22
67.71	7.59	3.69	12.17	770	2	0	0	1	30	37.27
67.71	7.59	3.69	12.17	770	2	0	0	1	30	37.07
67.71	7.59	3.69	12.17	770	2	0	0	1	30	36.6
67.71	7.59	3.69	12.17	770	2	0	0	1	30	36.12
67.71	7.59	3.69	12.17	770	2	0	0	1	30	36.11
67.71	7.59	3.69	12.17	770	2	0	0	3	30	36.3
67.71	7.59	3.69	12.17	770	2	0	0	3	30	37.74
67.71	7.59	3.69	12.17	770	2	0	0	3	30	36.3
67.71	7.59	3.69	12.17	770	2	0	0	3	30	37.42
67.71	7.59	3.69	12.17	770	2	0	0	3	30	41.22
67.71	7.59	3.69	12.17	770	2	0	0	3	30	37.23
67.71	7.59	3.69	12.17	770	2	0	0	6	30	38.92
67.71	7.59	3.69	12.17	770	2	0	0	6	30	37
67.71	7.59	3.69	12.17	770	2	0	0	6	30	36.16
67.71	7.59	3.69	12.17	770	2	0	0	6	30	36.83
67.71	7.59	3.69	12.17	770	2	0	0	6	30	38.51
67.71	7.59	3.69	12.17	770	2	0	0	6	30	37.93
67.71	7.59	3.69	12.17	770	2	0	0	9	30	40.93
67.71	7.59	3.69	12.17	770	2	0	0	9	30	38.7
67.71	7.59	3.69	12.17	770	2	0	0	9	30	39.82
67.71	7.59	3.69	12.17	770	2	0	0	9	30	39.57
67.71	7.59	3.69	12.17	770	2	0	0	9	30	38.37
67.71	7.59	3.69	12.17	770	2	0	0	9	30	40.27
67.71	7.59	3.69	12.17	770	2	0	0	12	30	39.98
67.71	7.59	3.69	12.17	770	2	0	0	12	30	37.27
67.71	7.59	3.69	12.17	770	2	0	0	12	30	37.51
67.71	7.59	3.69	12.17	770	2	0	0	12	30	37.99
67.71	7.59	3.69	12.17	770	2	0	0	12	30	37.67
67.71	7.59	3.69	12.17	770	2	0	0	12	30	36.98
67.71	7.59	3.69	12.17	770	2	0	0	1	30	36.11
67.71	7.59	3.69	12.17	770	2	0	0	3	30	36.3
67.71	7.59	3.69	12.17	770	2	0	0	3	30	37.74
67.71	7.59	3.69	12.17	770	2	0	0	3	30	36.3
67.71	7.59	3.69	12.17	770	2	0	0	3	30	37.42
67.71	7.59	3.69	12.17	770	2	0	0	3	30	41.22
67.71	7.59	3.69	12.17	770	2	0	0	3	30	37.23
67.71	7.59	3.69	12.17	770	2	0	0	6	30	38.92
67.71	7.59	3.69	12.17	770	2	0	0	6	30	37
67.71	7.59	3.69	12.17	770	2	0	0	6	30	36.16
67.71	7.59	3.69	12.17	770	2	0	0	6	30	36.83
67.71	7.59	3.69	12.17	770	2	0	0	6	30	38.51
67.71	7.59	3.69	12.17	770	2	0	0	6	30	37.93
67.71	7.59	3.69	12.17	770	2	0	0	9	30	40.93
67.71	7.59	3.69	12.17	770	2	0	0	9	30	38.7
67.71	7.59	3.69	12.17	770	2	0	0	9	30	39.82
67.71	7.59	3.69	12.17	770	2	0	0	9	30	39.57
67.71	7.59	3.69	12.17	770	2	0	0	9	30	38.37
67.71	7.59	3.69	12.17	770	2	0	0	9	30	40.27
67.71	7.59	3.69	12.17	770	2	0	0	12	30	39.98
67.71	7.59	3.69	12.17	770	2	0	0	12	30	37.27
67.71	7.59	3.69	12.17	770	2	0	0	12	30	37.51
67.71	7.59	3.69	12.17	770	2	0	0	12	30	37.99
67.71	7.59	3.69	12.17	770	2	0	0	12	30	37.67
67.71	7.59	3.69	12.17	770	2	0	0	12	30	36.98
67.71	7.59	3.69	12.17	770	2	0	0	0	30	35.99
67.71	7.59	3.69	12.17	770	2	0	0	0	30	36.05
67.71	7.59	3.69	12.17	770	2	0	0	0	30	35.18
67.71	7.59	3.69	12.17	770	3	0	0	0	30	34.54
67.71	7.59	3.69	12.17	770	3	0	0	0	30	29.64
67.71	7.59	3.69	12.17	770	3	0	0	0	30	30.58
67.71	7.59	3.69	12.17	770	3	0	0	0	30	31.51
67.71	7.59	3.69	12.17	770	3	0	0	0	30	29.34
67.71	7.59	3.69	12.17	770	3	0	0	0	30	32.33
67.71	7.59	3.69	12.17	770	4	0	0	0	30	31.12
67.71	7.59	3.69	12.17	770	4	0	0	0	30	30.51
67.71	7.59	3.69	12.17	770	4	0	0	0	30	31.14
67.71	7.59	3.69	12.17	770	4	0	0	0	30	31.16
67.71	7.59	3.69	12.17	770	4	0	0	0	30	31.12
67.71	7.59	3.69	12.17	770	4	0	0	0	30	30.17
67.71	7.59	3.69	12.17	770	2	0	0	1	30	36.22
67.71	7.59	3.69	12.17	770	2	0	0	1	30	37.27
67.71	7.59	3.69	12.17	770	2	0	0	1	30	37.07
67.71	7.59	3.69	12.17	770	2	0	0	1	30	36.6
67.71	7.59	3.69	12.17	770	2	0	0	1	30	36.12
67.71	7.59	3.69	12.17	770	2	0	0	1	30	36.11
67.71	7.59	3.69	12.17	770	2	0	0	3	30	36.3
67.71	7.59	3.69	12.17	770	2	0	0	3	30	37.74
67.71	7.59	3.69	12.17	770	2	0	0	3	30	36.3
67.71	7.59	3.69	12.17	770	2	0	0	3	30	37.42
67.71	7.59	3.69	12.17	770	2	0	0	3	30	41.22
67.71	7.59	3.69	12.17	770	2	0	0	3	30	37.23
67.71	7.59	3.69	12.17	770	2	0	0	6	30	38.92
67.71	7.59	3.69	12.17	770	2	0	0	6	30	37
67.71	7.59	3.69	12.17	770	2	0	0	6	30	36.16
67.71	7.59	3.69	12.17	770	2	0	0	6	30	36.83
67.71	7.59	3.69	12.17	770	2	0	0	6	30	38.51
67.71	7.59	3.69	12.17	770	2	0	0	6	30	37.93
67.71	7.59	3.69	12.17	770	2	0	0	9	30	40.93
67.71	7.59	3.69	12.17	770	2	0	0	9	30	38.7
67.71	7.59	3.69	12.17	770	2	0	0	9	30	39.82
67.71	7.59	3.69	12.17	770	2	0	0	9	30	39.57
67.71	7.59	3.69	12.17	770	2	0	0	9	30	38.37
67.71	7.59	3.69	12.17	770	2	0	0	9	30	40.27
67.71	7.59	3.69	12.17	770	2	0	0	12	30	39.98
67.71	7.59	3.69	12.17	770	2	0	0	12	30	37.27
67.71	7.59	3.69	12.17	770	2	0	0	12	30	37.51
67.71	7.59	3.69	12.17	770	2	0	0	12	30	37.99
67.71	7.59	3.69	12.17	770	2	0	0	12	30	37.67
67.71	7.59	3.69	12.17	770	2	0	0	12	30	36.98
67.71	7.59	3.69	12.17	770	2	0	0	1	30	36.11
67.71	7.59	3.69	12.17	770	2	0	0	3	30	36.3
67.71	7.59	3.69	12.17	770	2	0	0	3	30	37.74
67.71	7.59	3.69	12.17	770	2	0	0	3	30	36.3
67.71	7.59	3.69	12.17	770	2	0	0	3	30	37.42
67.71	7.59	3.69	12.17	770	2	0	0	3	30	41.22
67.71	7.59	3.69	12.17	770	2	0	0	3	30	37.23
67.71	7.59	3.69	12.17	770	2	0	0	6	30	38.92
67.71	7.59	3.69	12.17	770	2	0	0	6	30	37
67.71	7.59	3.69	12.17	770	2	0	0	6	30	36.16
67.71	7.59	3.69	12.17	770	2	0	0	6	30	36.83
67.71	7.59	3.69	12.17	770	2	0	0	6	30	38.51
67.71	7.59	3.69	12.17	770	2	0	0	6	30	37.93
67.71	7.59	3.69	12.17	770	2	0	0	9	30	40.93
67.71	7.59	3.69	12.17	770	2	0	0	9	30	38.7
67.71	7.59	3.69	12.17	770	2	0	0	9	30	39.82
67.71	7.59	3.69	12.17	770	2	0	0	9	30	39.57
67.71	7.59	3.69	12.17	770	2	0	0	9	30	38.37
67.71	7.59	3.69	12.17	770	2	0	0	9	30	40.27
67.71	7.59	3.69	12.17	770	2	0	0	12	30	39.98
67.71	7.59	3.69	12.17	770	2	0	0	12	30	37.27
67.71	7.59	3.69	12.17	770	2	0	0	12	30	37.51
67.71	7.59	3.69	12.17	770	2	0	0	12	30	37.99
67.71	7.59	3.69	12.17	770	2	0	0	12	30	37.67
67.71	7.59	3.69	12.17	770	2	0	0	12	30	36.98
